# Supplementary material for: Mapping the Translational Research Structure of Photobiomodulation in Osteoarthritis: A Bibliometric Analysis
Source: Bioengineering (Basel). 2026 Jul 15;13(7):811. doi: 10.3390/bioengineering13070811 (PMC13405207; doi:10.3390/bioengineering13070811)
Supplement: Supplementary file 1 [file bioengineering-13-00811-s001.zip]

Archive with 1 entries (1 files):
- bioengineering-4400347-supplementary.pdf
